# Supplementary material for: Regulation of Tissue Factor by CD44 Supports Coagulant Activity in Breast Tumor Cells
Source: Cancers (Basel). 2022 Jul 5;14(13):3288. doi: 10.3390/cancers14133288 (PMC9266039; doi:10.3390/cancers14133288)
Supplement: Supplementary file 1 [file cancers-14-03288-s001.zip]

Archive with 1 entries (1 files):
- cancers-1796468-supplementary.pdf
